# Supplementary material for: Hypermethylation of CCND2 in Lung and Breast Cancer Is a Potential Biomarker and Drug Target
Source: Int J Mol Sci. 2018 Oct 10;19(10):3096. doi: 10.3390/ijms19103096 (PMC6213171; doi:10.3390/ijms19103096)
Supplement: Supplementary file 1 [file ijms-19-03096-s001.zip]

Archive with 1 entries (1 files):
- ijms-346767-supplementary.pdf
